# Supplementary material for: Transcriptome sequencing of Crucihimalaya himalaica (Brassicaceae) reveals how Arabidopsis close relative adapt to the Qinghai-Tibet Plateau
Source: Sci Rep. 2016 Feb 24;6:21729. doi: 10.1038/srep21729 (PMC4764839; doi:10.1038/srep21729)
Supplement: Supplementary Table S1 [file srep21729-s1.xls]

## Sheet: S1
Transcriptome sequencing of Crucihimalaya himalaica (Brassicaceae) reveals how Arabidopsis relatives adapt to Qinghai-Tibet Plateau
Qin Qiao 1, Qia Wang 2, Xi Han 2, Yanlong Guan 2, Hang Sun 2, Yang Zhong 3, Jinling Huang 4, Ticao Zhang 2*
Table S1 Statistics of raw and clean data.
Sample	Raw Reads	Clean reads	Clean bases(G)	Error(%)	Q20(%)	Q30(%)	GC(%)
C15d1_1	32145442	31799917	3.97	0.03	97.51	94.83	45.75
C15d1_2	32145442	31799917	3.97	0.03	96.8	93.64	45.77
C30d2_1	34758248	34350045	4.29	0.03	97.49	94.81	45.47
C30d2_2	34758248	34350045	4.29	0.03	96.61	93.25	45.53
Total	133807380	132299924	16.52
Sample: _1 means left reads，_2 means right reads。
