# Supplementary material for: Transcriptome sequencing of Crucihimalaya himalaica (Brassicaceae) reveals how Arabidopsis close relative adapt to the Qinghai-Tibet Plateau
Source: Sci Rep. 2016 Feb 24;6:21729. doi: 10.1038/srep21729 (PMC4764839; doi:10.1038/srep21729)
Supplement: Supplementary Table S2 [file srep21729-s2.xls]

## Sheet: S2
Transcriptome sequencing of Crucihimalaya himalaica (Brassicaceae) reveals how Arabidopsis relatives adapt to Qinghai-Tibet Plateau
Qin Qiao 1, Qia Wang 2, Xi Han 2, Yanlong Guan 2, Hang Sun 2, Yang Zhong 3, Jinling Huang 4, Ticao Zhang 2*
Table S2 Gene functional annotation based on seven public databases.
Databases	Number of Unigenes	Percentage (%)
Annotated in NR	29760	60.19
Annotated in NT	33667	68.09
Annotated in KO	12772	25.83
Annotated in SwissProt	25209	50.99
Annotated in PFAM	22274	45.05
Annotated in GO	24335	49.22
Annotated in KOG	14611	29.55
Annotated in all Databases	6805	13.76
Annotated in at least one Database	39189	79.26
Total Unigenes	49438	100
