# Supplementary material for: Transcriptome sequencing of Crucihimalaya himalaica (Brassicaceae) reveals how Arabidopsis close relative adapt to the Qinghai-Tibet Plateau
Source: Sci Rep. 2016 Feb 24;6:21729. doi: 10.1038/srep21729 (PMC4764839; doi:10.1038/srep21729)
Supplement: Supplementary Table S3 [file srep21729-s3.xls]

## Sheet: S3
Transcriptome sequencing of Crucihimalaya himalaica (Brassicaceae) reveals how Arabidopsis relatives adapt to Qinghai-Tibet Plateau
Qin Qiao 1, Qia Wang 2, Xi Han 2, Yanlong Guan 2, Hang Sun 2, Yang Zhong 3, Jinling Huang 4, Ticao Zhang 2*
Table S3 List of PSGs in C. himalaica.
Orthologs in A.thaliana	Gene names in A.thaliana	Protein names	P-value
AT3G17470	CRSH	Probable GTP diphosphokinase CRSH, chloroplastic (EC 2.7.6.5) (Calcium-activated RelA/Spot homolog) (AtCRSH) (ppGpp synthetase CRSH)	1.23323e-31
AT4G25500	RS40	Serine/arginine-rich splicing factor RS40 (At-RSp40) (AtRS40)	4.62164e-26
AT3G14380	CSPLE	CASP-like protein 2A2 (AtCASPL2A2)	2.06965e-25
AT5G22400	RGAP1	Rho GTPase-activating protein 1 (Rho-type GTPase-activating protein 1)	7.11073e-25
AT3G16370	APG2	GDSL esterase/lipase APG (EC 3.1.1.-) (Extracellular lipase APG)	1.01526e-23
AT3G03630	CYSK4	Probable S-sulfocysteine synthase, chloroplastic (EC 2.5.1.47) (Beta-substituted Ala synthase 5;1) (ARAth-Bsas5;1) (CS26) (O-acetylserine sulfhydrylase)	4.68124e-22
AT2G22260	ALKB2	DNA oxidative demethylase ALKBH2 (EC 1.14.11.33) (Alkylated DNA repair protein alkB homolog 2) (Alpha-ketoglutarate-dependent dioxygenase alkB homolog 2)	1.05958e-21
AT5G09450	PP372	Pentatricopeptide repeat-containing protein At5g09450, mitochondrial	4.4984e-21
AT3G59410	GCN2	Probable serine/threonine-protein kinase GCN2 (EC 2.7.11.1)	9.27078e-21
AT5G49880	MAD1	Mitotic spindle checkpoint protein MAD1 (Mitotic arrest deficient protein 1)	1.08603e-20
AT5G35220	EGY1	Probable zinc metalloprotease EGY1, chloroplastic (EC 3.4.24.-) (Protein AMMONIUM OVERLY SENSITIVE 1) (Protein ETHYLENE-DEPENDENT GRAVITROPISM-DEFICIENT AND YELLOW-GREEN 1) (AtEGY1)	5.93825e-20
AT3G07370	CHIP	E3 ubiquitin-protein ligase CHIP (EC 6.3.2.-) (Carboxyl terminus of HSC70-interacting protein) (AtCHIP) (Plant U-box protein 61) (U-box domain-containing protein 61)	9.77397e-20
AT5G05610	ALFL1	PHD finger protein ALFIN-LIKE 1 (Protein AL1)	1.57628e-19
AT3G24010	ING1	PHD finger protein ING1 (Protein INHIBITOR OF GROWTH 1) (Protein AtING1)	2.34961e-19
AT5G21222	PP395	Pentatricopeptide repeat-containing protein At5g21222 (SNF1-like protein kinase AtC401)	4.00251e-19
AT4G18600	SCARL	Scar-like domain-containing protein WAVE 5	4.01549e-19
AT5G23720	DPHS1	Dual specificity protein phosphatase PHS1 (EC 3.1.3.16) (EC 3.1.3.48) (Protein PROPYZAMIDE-HYPERSENSITIVE 1)	1.71012e-18
AT1G60550	MENB	1,4-dihydroxy-2-naphthoyl-CoA synthase, peroxisomal (DHNS) (EC 4.1.3.36) (Enoyl-CoA hydratase/isomerase D) (ECHID) (Naphthoate synthase)	1.75475e-18
AT3G18730	TONS	Protein TONSOKU (Protein BRUSHY 1) (Protein MGOUN 3)	4.659e-18
AT5G03070	IMPA9	Importin subunit alpha-9 (IMPa-9)	7.67207e-18
AT2G14050	MCM9	Probable DNA helicase MCM9 (EC 3.6.4.12) (Minichromosome maintenance 9) (AtMCM9)	2.21678e-17
AT3G05500	Y3550	REF/SRPP-like protein At3g05500	2.7744e-17
AT3G23100	XRCC4	DNA repair protein XRCC4	8.73555e-17
AT2G41700	AB1A	ABC transporter A family member 1 (ABC transporter ABCA.1) (AtABCA1) (ABC one homolog protein 1) (AtAOH1)	9.70339e-17
AT3G03190	GSTFB	Glutathione S-transferase F11 (AtGSTF11) (EC 2.5.1.18) (AtGSTF6) (GST class-phi) (GST class-phi member 11)	1.45051e-16
AT3G18770	AT13B	Autophagy-related protein 13b (AtAPG13b)	2.93286e-16
AT2G04560	LPXB	Probable lipid-A-disaccharide synthase, mitochondrial (EC 2.4.1.182) (Protein LIPID X B) (AtLpxB)	3.86178e-16
AT5G51200	NU205	Nuclear pore complex protein NUP205 (Nucleoporin 205) (Protein EMBRYO DEFECTIVE 3142)	4.15731e-16
AT2G47680	C3H31	Zinc finger CCCH domain-containing protein 31 (AtC3H31) (EC 3.6.4.-)	3.862e-15
AT5G04240	ELF6	Probable lysine-specific demethylase ELF6 (EC 1.14.11.-) (Early flowering 6) (Jumonji domain-containing protein 11) (Probable lysine-specific histone demethylase ELF6)	6.12071e-15
AT2G30860	GSTF9	Glutathione S-transferase F9 (AtGSTF9) (EC 2.5.1.18) (AtGSTF7) (GST class-phi member 9)	1.08987e-14
AT5G14450	GDL76	GDSL esterase/lipase At5g14450 (EC 3.1.1.-) (Extracellular lipase At5g14450)	8.47787e-14
AT2G36370	FBL11	BTB/POZ domain-containing protein FBL11	1.15517e-13
AT2G32040	FBT1	Folate-biopterin transporter 1, chloroplastic	1.75447e-13
AT3G07740	TAD2A	Transcriptional adapter ADA2a (AtADA2a)	2.838e-13
AT5G04890	RTM2	Protein RESTRICTED TEV MOVEMENT 2 (Alpha-crystallin domains containing protein 41.3) (AtAcd41.3) (Restricted tobacco etch virus movement protein 2)	2.99543e-13
AT5G49570	PNG1	Peptide-N(4)-(N-acetyl-beta-glucosaminyl)asparagine amidase (EC 3.5.1.52) (Peptide:N-glycanase) (AtPNG1)	3.12273e-13
AT1G03055	D27	Beta-carotene isomerase D27, chloroplastic (EC 5.2.1.14) (Protein DWARF-27 homolog) (AtD27)	4.61583e-13
AT1G52880	NAC18	NAC domain-containing protein 18 (ANAC018) (Protein NAC-REGULATED SEED MORPHOLOGY 2) (Protein NO APICAL MERISTEM) (AtNAM)	5.23364e-13
AT5G53970	TAT2	Probable aminotransferase TAT2 (EC 2.6.1.-) (Tyrosine aminotransferase 2)	6.17598e-13
AT3G44820	Y3482	BTB/POZ domain-containing protein At3g44820	1.17925e-12
AT5G63950	CHR24	Protein CHROMATIN REMODELING 24 (AtCHR24) (EC 3.6.4.-) (DNA excision repair protein CHR24)	1.19735e-12
AT1G74320	CK2	Probable choline kinase 2 (EC 2.7.1.32)	1.22544e-12
AT1G17350	CIA30	Probable complex I intermediate-associated protein 30	1.62729e-12
AT2G02710	TLOV1	Protein TWIN LOV 1	2.50353e-12
AT1G01680	PUB54	U-box domain-containing protein 54 (EC 6.3.2.-) (Plant U-box protein 54)	3.01045e-12
AT5G10440	CCD42	Cyclin-D4-2 (G1/S-specific cyclin-D4-2) (CycD4;2)	5.13522e-12
AT3G47390	RIBRX	Riboflavin biosynthesis protein PYRR, chloroplastic [Includes: Inactive diaminohydroxyphosphoribosylaminopyrimidine deaminase (DRAP deaminase) (Riboflavin-specific deaminase); 5-amino-6-(5-phosphoribosylamino)uracil reductase (EC 1.1.1.193) (HTP reductase); Riboflavin biosynthesis intermediates N-glycosidase (EC 3.2.2.-)]	5.76322e-12
AT1G79540	PP133	Pentatricopeptide repeat-containing protein At1g79540	5.828e-12
AT4G14790	SUV3M	ATP-dependent RNA helicase SUV3, mitochondrial (AtSUV3) (EC 3.6.4.13) (Protein EMBRYO SAC DEVELOPMENT ARREST 15) (Protein POLLEN DEVELOPMENT DEFECTIVE 17) (Protein POLLEN DEVELOPMENT DEFECTIVE 26) (Protein SUPPRESSOR OF VAR 3)	6.15124e-12
AT4G04920	MED16	Mediator of RNA polymerase II transcription subunit 16 (Protein SENSITIVE TO FREEZING 6)	8.12329e-12
AT4G00940	DOF41	Dof zinc finger protein DOF4.1 (AtDOF4.1)	9.01736e-12
AT5G10690	PP374	Pentatricopeptide repeat-containing protein At5g10690 (CBS domain-containing protein CBSPPR1)	1.17263e-11
AT1G04970	Y1049	Putative BPI/LBP family protein At1g04970	1.49616e-11
AT4G34990	MYB32	Transcription factor MYB32 (Myb-related protein 32) (AtMYB32)	1.86946e-11
AT1G27980	SGPL	Sphingosine-1-phosphate lyase (AtSPL1) (S1PL) (SP-lyase) (SPL) (EC 4.1.2.27) (Dihydrosphingosine phosphate lyase 1) (AtDPL1) (Sphingosine-1-phosphate aldolase)	2.59899e-11
AT2G43370	U1135	U11/U12 small nuclear ribonucleoprotein 35 kDa protein (U11/U12 snRNP 35 kDa protein) (U11/U12-35K)	3.27616e-11
AT2G20100	BH133	Transcription factor bHLH133 (Basic helix-loop-helix protein 133) (AtbHLH133) (bHLH 133) (bHLH transcription factor bHLH133)	4.89331e-11
AT4G25540	MSH3	DNA mismatch repair protein MSH3 (AtMSH3) (MutS protein homolog 3)	4.98769e-11
AT2G41130	BH106	Transcription factor bHLH106 (Basic helix-loop-helix protein 106) (AtbHLH106) (bHLH 106) (Transcription factor EN 56) (bHLH transcription factor bHLH106)	8.10464e-11
AT4G01840	KCO5	Two-pore potassium channel 5 (AtTPK5) (Calcium-activated outward-rectifying potassium channel 5, chloroplastic) (AtKCO5)	1.75626e-10
AT2G31450	NTH1	Endonuclease III homolog 1, chloroplastic (AtNTH1) (EC 3.2.2.-) (EC 4.2.99.18) (Bifunctional DNA N-glycoslyase/DNA-(apurinic or apyrimidinic site) lyase 1) (DNA glycoslyase/AP lyase 1)	1.86379e-10
AT4G17695	KAN3	Probable transcription factor KAN3 (Protein KANADI 3)	1.9149e-10
AT1G55520	TBP2	TATA-box-binding protein 2 (TATA sequence-binding protein 2) (TBP-2) (TATA-binding factor 2) (TATA-box factor 2) (Transcription initiation factor TFIID TBP-2 subunit)	5.93889e-10
AT2G01620	SKI28	F-box protein SKIP28 (Protein MATERNAL EFFECT EMBRYO ARREST 11) (SKP1-interacting partner 28)	7.71045e-10
AT3G48820	SIA2	Sialyltransferase-like protein 2 (EC 2.4.-.-)	1.09037e-09
AT5G09820	PAP7	Probable plastid-lipid-associated protein 7, chloroplastic (Fibrillin-5)	1.12326e-09
AT4G29860	DSE1	Protein DECREASED SIZE EXCLUSION LIMIT 1 (AtDSE1) (Protein ALUMINUM TOLERANT 2) (Protein EMBRYO DEFECTIVE 2757) (Protein TANMEI)	1.22166e-09
AT1G08980	AMI1	Amidase 1 (AtAMI1) (EC 3.5.1.4) (Translocon at the outer membrane of chloroplasts 64-I) (AtTOC64-I)	1.54535e-09
AT2G27760	IPT2	tRNA dimethylallyltransferase 2 (EC 2.5.1.75) (Isopentenyl-diphosphate: tRNA isopentenyltransferase 2) (AtIPT2) (IPP transferase 2) (IPPT 2)	1.71906e-09
AT4G10020	HSD5	11-beta-hydroxysteroid dehydrogenase-like 5 (EC 1.1.1.-) (17-beta-hydroxysteroid dehydrogenase-like 5) (EC 1.1.1.-) (Hydroxysteroid dehydrogenase 5) (AtHSD5)	2.17923e-09
AT4G35190	LOG5	Cytokinin riboside 5'-monophosphate phosphoribohydrolase LOG5 (EC 3.2.2.n1) (Protein LONELY GUY 5)	2.52191e-09
AT5G63520	FBL91	F-box/LRR-repeat protein At5g63520	4.12282e-09
AT1G72530	MORF7	Multiple organellar RNA editing factor 7, mitochondrial (RNA editing-interacting protein 7)	4.37933e-09
AT3G20780	TOP6B	DNA topoisomerase 6 subunit B (AtTOP6B) (EC 5.99.1.3) (Protein BRASSINOSTEROID INSENSITIVE 3) (Protein ELONGATED HYPOCOTYL 6) (Protein ROOT HAIRLESS 3)	5.37057e-09
AT1G04620	HCAR	7-hydroxymethyl chlorophyll a reductase, chloroplastic (EC 1.17.7.2)	6.44929e-09
AT2G37585	GT14C	Beta-glucuronosyltransferase GlcAT14C (EC 2.4.1.-) (GT14 family glucuronic acid transferase 3) (AtGlcAT14C)	1.00431e-08
AT4G31810	HIBC5	3-hydroxyisobutyryl-CoA hydrolase-like protein 2, mitochondrial (EC 3.1.2.-)	1.05912e-08
AT4G04670	TYW23	tRNA wybutosine-synthesizing protein 2/3/4 [Includes: tRNA wybutosine-synthesizing protein 3 homolog (tRNA-yW-synthesizing protein 3) (EC 2.1.1.282) (tRNA(Phe) 7-((3-amino-3-carboxypropyl)-4-demethylwyosine(37)-N(4))-methyltransferase); tRNA wybutosine-synthesizing protein 2 homolog (tRNA-yW-synthesizing protein 2) (EC 2.5.1.114) (tRNA(Phe) (4-demethylwyosine(37)-C(7)) aminocarboxypropyltransfera…	1.5174e-08
AT1G21760	SKI32	F-box protein 7 (SKP1-interacting partner 32)	1.5216e-08
AT5G54890	CAF2M	CRS2-associated factor 2, mitochondrial	1.57834e-08
AT1G43130	LCV2	Protein LIKE COV 2	1.98799e-08
AT5G67420	LBD37	LOB domain-containing protein 37 (ASYMMETRIC LEAVES 2-like protein 39) (AS2-like protein 39)	2.15415e-08
AT3G21810	C3H40	Zinc finger CCCH domain-containing protein 40 (AtC3H40)	2.25643e-08
AT1G02120	VAD1	Protein VASCULAR ASSOCIATED DEATH 1, chloroplastic	2.45082e-08
AT3G62880	OP164	Outer envelope pore protein 16-4, chloroplastic (Chloroplastic outer envelope pore protein of 16 kDa 4) (AtOEP16-4) (OEP16-4)	2.45303e-08
AT4G38380	DTX45	Protein DETOXIFICATION 45, chloroplastic (AtDTX45) (Multidrug and toxic compound extrusion protein 45) (MATE protein 45)	2.47584e-08
AT1G01290	CNX3	Cyclic pyranopterin monophosphate synthase accessory protein, mitochondrial (Molybdenum cofactor biosynthesis enzyme CNX3) (Molybdenum cofactor biosynthesis protein C) (Molybdopterin biosynthesis protein CNX3)	2.53604e-08
AT4G00050	UNE10	Transcription factor UNE10 (Basic helix-loop-helix protein 16) (AtbHLH16) (bHLH 16) (Protein UNFERTILIZED EMBRYO SAC 10) (Transcription factor EN 108) (bHLH transcription factor bHLH016)	2.883e-08
AT1G58470	RBP1	RNA-binding protein 1 (AtRBP1)	3.21855e-08
AT2G47890	COL13	Zinc finger protein CONSTANS-LIKE 13	3.23536e-08
AT5G19660	SBT61	Subtilisin-like protease SBT6.1 (EC 3.4.21.-) (Site-1 protease) (AtS1P) (Subtilase subfamily 6 member 1) (AtSBT6.1)	4.79011e-08
AT3G61860	SRS31	Serine/arginine-rich splicing factor RS31 (At-RSp31) (AtRS31)	4.89904e-08
AT3G12530	PSF2	DNA replication complex GINS protein PSF2	7.44228e-08
AT3G21350	MED6	Mediator of RNA polymerase II transcription subunit 6	9.54253e-08
AT1G77370	GRXC3	Glutaredoxin-C3 (AtGrxC3)	9.7737e-08
AT5G22380	NAC90	NAC domain-containing protein 90 (ANAC090)	1.07332e-07
AT1G33410	NU160	Nuclear pore complex protein NUP160 (AtNUP160) (Nucleoporin 160) (Protein SUPPRESSOR OF AUXIN RESISTANCE 1)	1.5689e-07
AT3G25070	RIN4	RPM1-interacting protein 4	1.75412e-07
AT2G04850	B561G	Cytochrome b561 and DOMON domain-containing protein At2g04850 (Protein b561A.tha7)	2.02074e-07
AT2G30280	RDM4	RNA-directed DNA methylation 4 (Protein DEFECTIVE IN MERISTEM SILENCING 4)	2.04955e-07
AT3G51920	CML9	Calmodulin-like protein 9 (AtCaM-9)	2.43864e-07
AT4G36050	APE2	DNA-(apurinic or apyrimidinic site) lyase 2 (EC 4.2.99.18) (Apurinic-apyrimidinic endonuclease 2)	7.12244e-07
AT1G13330	HOP2	Homologous-pairing protein 2 homolog (Protein AHP2) (AtAHP2) (Protein ARABIDOPSIS HOMOLOG PAIRING 2) (Protein HOP2) (AtHOP2)	8.14245e-07
AT5G44520	RPI4	Probable ribose-5-phosphate isomerase 4, chloroplastic (EC 5.3.1.6) (Phosphoriboisomerase 4)	8.18106e-07
AT5G27680	RQSIM	ATP-dependent DNA helicase Q-like SIM (EC 3.6.4.12) (RecQ-like protein SIM) (AtRecQsim) (Similar to RecQ protein)	9.91007e-07
AT4G35520	MLH3	DNA mismatch repair protein MLH3 (MutL protein homolog 3)	1.06559e-06
AT1G49820	MTK	Methylthioribose kinase (AtMTK) (MTR kinase) (EC 2.7.1.100)	1.10957e-06
AT4G03510	RMA1	E3 ubiquitin-protein ligase RMA1 (EC 6.3.2.-) (Protein RING membrane-anchor 1)	1.40405e-06
AT1G49130	COL8	Zinc finger protein CONSTANS-LIKE 8	1.52218e-06
AT3G18500	CCR4C	Carbon catabolite repressor protein 4 homolog 3 (CCR4 homolog 3) (EC 3.1.13.4)	1.73667e-06
AT2G04540	KASM	3-oxoacyl-[acyl-carrier-protein] synthase, mitochondrial (EC 2.3.1.41) (Beta-ketoacyl-ACP synthase) (mtKAS)	1.83805e-06
AT3G06120	MUTE	Transcription factor MUTE (Basic helix-loop-helix protein 45) (AtbHLH45) (bHLH 45) (Transcription factor EN 20) (bHLH transcription factor bHLH045)	2.72364e-06
AT1G54390	ING2	PHD finger protein ING2 (Protein INHIBITOR OF GROWTH 2) (Protein AtING2)	2.82322e-06
AT2G38660	FOLD1	Bifunctional protein FolD 1, mitochondrial [Includes: Methylenetetrahydrofolate dehydrogenase (EC 1.5.1.5); Methenyltetrahydrofolate cyclohydrolase (EC 3.5.4.9)]	2.89838e-06
AT5G10250	DOT3	BTB/POZ domain-containing protein DOT3 (Protein DEFECTIVELY ORGANIZED TRIBUTARIES 3)	3.01063e-06
AT5G62930	GDL88	GDSL esterase/lipase At5g62930 (EC 3.1.1.-)	3.10465e-06
AT2G05210	POT1A	Protection of telomeres protein 1a (AtPOT1a) (Protection of telomeres protein 1)	3.33343e-06
AT5G65890	ACR1	ACT domain-containing protein ACR1 (Protein ACT DOMAIN REPEATS 1)	4.33672e-06
AT3G61350	SKIP4	F-box/kelch-repeat protein SKIP4 (SKP1-interacting partner 4)	4.79335e-06
AT3G29390	RIK	Protein RIK (Rough sheath 2-interacting KH domain protein) (RS2-interacting KH domain protein)	5.13337e-06
AT3G56120	TRM51	tRNA (guanine(37)-N1)-methyltransferase 1 (EC 2.1.1.228) (M1G-methyltransferase 1) (tRNA [GM37] methyltransferase 1) (tRNA methyltransferase 5 homolog 1)	5.56405e-06
AT1G48360	FAN1	Fanconi-associated nuclease 1 homolog (EC 3.1.4.1)	5.92451e-06
AT3G14770	SWET2	Bidirectional sugar transporter SWEET2 (AtSWEET2) (Protein SUGARS WILL EVENTUALLY BE EXPORTED TRANSPORTERS 2)	7.36214e-06
AT4G25110	MCA2	Metacaspase-2 (AtMC2) (EC 3.4.22.-) (Metacaspase 1c) (AtMCP1c)	7.82014e-06
AT5G45900	ATG7	Ubiquitin-like modifier-activating enzyme atg7 (ATG12-activating enzyme E1 atg7) (Autophagy-related protein 7) (AtAPG7) (Protein PEROXISOME UNUSUAL POSITIONING 4)	9.11443e-06
AT2G36680	VP372	Vacuolar protein-sorting-associated protein 37 homolog 2 (AtVPS37-2) (ESCRT-I complex subunit VPS37 homolog 2)	9.85166e-06
AT3G02885	GASA5	Gibberellin-regulated protein 5 (GAST1 protein homolog 5)	1.01796e-05
AT5G26040	HDA2	Histone deacetylase 2 (EC 3.5.1.98)	1.08594e-05
AT5G57180	CIA2	Protein CHLOROPLAST IMPORT APPARATUS 2	1.17556e-05
AT2G47520	ERF71	Ethylene-responsive transcription factor ERF071	1.3059e-05
AT5G17600	ATL52	RING-H2 finger protein ATL52	1.30652e-05
AT3G28210	SAP12	Zinc finger AN1 domain-containing stress-associated protein 12 (AtSAP12)	1.37609e-05
AT3G51080	GATA6	GATA transcription factor 6	1.39913e-05
AT3G15150	NSE2	E3 SUMO-protein ligase MMS21 (EC 6.3.2.-) (MMS21 homolog) (AtMMS21) (Protein HIGH PLOIDY 2)	1.60001e-05
AT3G21580	AB12I	Protein ABCI12, chloroplastic (ABC transporter I family member 12) (ABC transporter ABCI.12) (AtABCI12)	1.82992e-05
AT5G03720	HSFA3	Heat stress transcription factor A-3 (AtHsfA3) (AtHsf-17)	2.01298e-05
AT3G44200	NEK5	Serine/threonine-protein kinase Nek5 (EC 2.7.11.1) (NimA-related protein kinase 5) (AtNEK6) (AtNek5)	2.0857e-05
AT1G64620	DOF18	Dof zinc finger protein DOF1.8 (AtDOF1.8)	2.27907e-05
AT5G59220	P2C78	Probable protein phosphatase 2C 78 (AtPP2C78) (EC 3.1.3.16)	2.36898e-05
AT4G35740	RQL3	ATP-dependent DNA helicase Q-like 3 (EC 3.6.4.12) (RecQ-like protein 3) (AtRecQ3) (AtRecQl3)	2.58697e-05
AT3G24495	MSH7	DNA mismatch repair protein MSH7 (AtMSH7) (MutS protein homolog 7)	3.05218e-05
AT3G47295	PSY2	Protein PSY2 [Cleaved into: Tyrosine-sulfated glycopeptide 2]	3.08745e-05
AT2G39550	PGTB1	Geranylgeranyl transferase type-1 subunit beta (EC 2.5.1.59) (Geranylgeranyl transferase type I subunit beta) (AtGGT-IB) (GGTase-I-beta)	3.29406e-05
AT4G01250	WRK22	WRKY transcription factor 22 (WRKY DNA-binding protein 22)	4.14456e-05
AT1G65080	ALB32	ALBINO3-like protein 2, chloroplastic (Ath5)	5.09705e-05
AT2G15820	PP154	Pentatricopeptide repeat-containing protein At2g15820, chloroplastic (Protein ORGANELLE TRANSCRIPT PROCESSING 51) (AtOTP51)	5.35642e-05
AT5G38730	PP404	Pentatricopeptide repeat-containing protein At5g38730	7.65411e-05
AT1G75010	ARC3	Protein ACCUMULATION AND REPLICATION OF CHLOROPLASTS 3	8.34636e-05
AT3G17609	HYH	Transcription factor HY5-like (HY5 homolog) (bZIP transcription factor 64) (AtbZIP64)	8.53861e-05
AT5G43600	UAH	Ureidoglycolate hydrolase (AtUAH) (EC 3.5.1.116) (Allantoate amidohydrolase 2) (AtAHH2) (Ureidoglycolate amidohydrolase)	8.88907e-05
AT3G25500	FH1	Formin-like protein 1 (AtFH1) (AtFORMIN-8)	9.42811e-05
AT3G01840	LYK2	Protein LYK2 (LysM domain receptor-like kinase 2) (LysM-containing receptor-like kinase 2)	9.58085e-05
AT4G10090	ELP6	Elongator complex protein 6 (AtELP6) (Elongator component 6) (UPF0405 protein ELP6)	0.000102106
AT1G01010	NAC1	NAC domain-containing protein 1 (ANAC001) (Protein NTM1-like 10)	0.000109181
AT1G48050	KU80	ATP-dependent DNA helicase 2 subunit KU80 (EC 3.6.4.12) (ATP-dependent DNA helicase 2 subunit 2) (ATP-dependent DNA helicase II 80 kDa subunit)	0.000110285
AT2G47600	MHX	Magnesium/proton exchanger (Mg(2+)/H(+) exchanger) (AtMHX) (Zinc/proton exchanger) (Zn(2+)/H(+) exchanger)	0.000131933
AT3G05210	ERCC1	DNA excision repair protein ERCC-1 (AtERCC1) (AtRAD10) (EC 3.1.-.-) (Ultraviolet hypersensitive 7)	0.000151137
AT5G67140	FB302	F-box protein At5g67140	0.000153656
AT1G64200	VATE3	V-type proton ATPase subunit E3 (V-ATPase subunit E3) (Vacuolar H(+)-ATPase subunit E isoform 3) (Vacuolar proton pump subunit E3)	0.000154704
AT4G14660	NRPE7	DNA-directed RNA polymerase V subunit 7	0.00016082
AT5G40940	FLA20	Putative fasciclin-like arabinogalactan protein 20	0.000165749
AT5G46550	GTE12	Transcription factor GTE12 (Bromodomain-containing protein GTE12) (Protein GLOBAL TRANSCRIPTION FACTOR GROUP E12)	0.000187045
AT3G52280	GTE6	Transcription factor GTE6 (Bromodomain-containing protein GTE6) (Protein GENERAL TRANSCRIPTION FACTOR GROUP E6) (Protein GLOBAL TRANSCRIPTION FACTOR GROUP E6)	0.000204047
AT1G78430	ICR4	Interactor of constitutive active ROPs 4 (ROP-interactive partner 4)	0.00023106
AT2G46400	WRK46	Probable WRKY transcription factor 46 (WRKY DNA-binding protein 46)	0.000242237
AT4G28100	UGPI7	Uncharacterized GPI-anchored protein At4g28100	0.000256235
AT5G04290	RDM3	Protein RNA-directed DNA methylation 3 (KOW domain-containing transcription factor 1) (Protein SPT5-like)	0.000272241
AT5G44560	VPS2B	Vacuolar protein sorting-associated protein 2 homolog 2 (AtVPS2-2) (Charged multivesicular body protein 2 homolog 2) (ESCRT-III complex subunit VPS2 homolog 2)	0.000330745
AT1G08460	HDA8	Histone deacetylase 8 (EC 3.5.1.98)	0.000358046
AT5G03840	TFL1	Protein TERMINAL FLOWER 1	0.000363442
AT1G74700	RNZN	Nuclear ribonuclease Z (RNase Z) (EC 3.1.26.11) (Zinc phosphodiesterase NUZ) (tRNA 3 endonuclease) (tRNase Z)	0.000403167
AT3G01435	MED11	Mediator of RNA polymerase II transcription subunit 11	0.000414444
AT2G26150	HSFA2	Heat stress transcription factor A-2 (AtHsfA2) (AtHsf-04)	0.000417343
AT4G00840	ZDH15	Probable protein S-acyltransferase 12 (EC 2.3.1.225) (Probable palmitoyltransferase At4g00840) (Zinc finger DHHC domain-containing protein At4g00840)	0.000478653
AT2G19430	THOC6	THO complex subunit 6 (AtTHO6) (Protein DWD HYPERSENSITIVE TO ABA 1) (WD repeat-containing protein DWA1)	0.000494953
AT1G33340	CAP11	Putative clathrin assembly protein At1g33340	0.000503068
AT5G14960	E2FD	E2F transcription factor-like E2FD (DP-E2F-like protein 2) (E2F-like repressor E2L1)	0.000506709
AT2G43940	HOL3	Probable thiol methyltransferase 2 (EC 2.1.1.9) (Protein HARMLESS TO OZONE LAYER 3) (AtHOL3)	0.000507423
AT4G11640	SRR	Serine racemase (AtSR) (EC 4.3.1.17) (EC 4.3.1.18) (EC 5.1.1.18) (D-serine ammonia-lyase) (D-serine dehydratase) (L-serine ammonia-lyase) (L-serine dehydratase)	0.000556069
AT2G18250	COAD	Phosphopantetheine adenylyltransferase (EC 2.7.7.3) (AtCoaD) (Dephospho-CoA pyrophosphorylase) (Pantetheine-phosphate adenylyltransferase)	0.000571064
AT2G06050	OPR3	12-oxophytodienoate reductase 3 (EC 1.3.1.42) (12-oxophytodienoate-10,11-reductase 3) (AtOPR3) (OPDA-reductase 3) (Delayed dehiscence 1) [Cleaved into: 12-oxophytodienoate reductase 3, N-terminally processed]	0.000578897
AT1G28200	GEML1	GEM-like protein 1 (Forming homology-interacting protein 1) (FH-interacting protein 1)	0.000678364
AT5G58760	DDB2	Protein DAMAGED DNA-BINDING 2 (UV-damaged DNA-binding protein 2)	0.00096449
AT2G21150	XCT	Protein XAP5 CIRCADIAN TIMEKEEPER	0.00100556
AT2G30600	Y2060	BTB/POZ domain-containing protein At2g30600	0.0010693
AT4G37235	CSPLT	CASP-like protein 5C1 (AtCASPL5C1)	0.00108032
AT3G48100	ARR5	Two-component response regulator ARR5 (Response reactor 2)	0.00117192
AT1G80860	PLMT	Phosphatidyl-N-methylethanolamine N-methyltransferase (EC 2.1.1.71) (Phospholipid N-methyltransferase) (AtPLMT)	0.00120023
AT5G07500	C3H54	Zinc finger CCCH domain-containing protein 54 (AtC3H54)	0.00120749
AT1G32370	TOM2B	Tobamovirus multiplication protein 2B (AtTOM2B)	0.00123934
AT1G22050	MUB6	Membrane-anchored ubiquitin-fold protein 6 (AtMUB6) (Membrane-anchored ub-fold protein 6)	0.0012869
AT1G73540	NUD21	Nudix hydrolase 21, chloroplastic (AtNUDT21) (EC 3.6.1.-)	0.00134001
AT3G48425	APE1L	DNA-(apurinic or apyrimidinic site) lyase (EC 3.1.-.-) (EC 4.2.99.18) (APEX1-like protein) (Apurinic-apyrimidinic endonuclease)	0.00161418
AT4G01460	BH057	Transcription factor bHLH57 (Basic helix-loop-helix protein 57) (AtbHLH57) (bHLH 57) (Transcription factor EN 12) (bHLH transcription factor bHLH057)	0.00170248
AT1G20450	ERD10	Dehydrin ERD10 (Low-temperature-induced protein LTI45)	0.00220202
AT3G16280	ERF36	Ethylene-responsive transcription factor ERF036	0.00231297
AT5G04360	PULA1	Pullulanase 1, chloroplastic (AtPU1) (EC 3.2.1.142) (Protein LIMIT DEXTRINASE) (AtLDA)	0.00232604
AT2G40860	P2C31	Protein kinase and PP2C-like domain-containing protein [Includes: Probable serine/threonine protein kinase At2g40860 (EC 2.7.11.1); Probable protein phosphatase 2C 31 (AtPP2C31) (EC 3.1.3.16)]	0.00248733
AT1G31170	SRX	Sulfiredoxin, chloroplastic/mitochondrial (AtSRX) (EC 1.8.98.2)	0.00277138
AT4G08790	NILP2	Nitrilase-like protein 2 (EC 3.5.-.-)	0.00332741
AT1G61010	CPSF3	Cleavage and polyadenylation specificity factor subunit 3-I (EC 3.1.27.-) (Cleavage and polyadenylation specificity factor 73 kDa subunit I) (AtCPSF73-I) (CPSF 73 kDa subunit I)	0.00377462
AT1G10550	XTH33	Probable xyloglucan endotransglucosylase/hydrolase protein 33 (At-XTH33) (XTH-33) (EC 2.4.1.207)	0.00384975
AT2G34150	SCAR1	Protein SCAR1 (AtSCAR1) (Protein WAVE1)	0.00388608
AT2G31530	SCY2	Preprotein translocase subunit SCY2, chloroplastic (Protein EMBRYO DEFECTIVE 2289)	0.00402791
AT2G01905	CCJ18	Cyclin-J18	0.00410105
AT4G01280	RVE5	Protein REVEILLE 5	0.00412392
AT2G42120	DPOD2	DNA polymerase delta small subunit (EC 2.7.7.7)	0.00429952
AT2G25080	GPX1	Phospholipid hydroperoxide glutathione peroxidase 1, chloroplastic (PHGPx) (EC 1.11.1.12)	0.00431001
AT1G16590	REV7	DNA polymerase zeta processivity subunit (Revertibility protein 7 homolog) (AtREV7) (REV7 homolog)	0.00445379
AT2G15230	LIP1	Triacylglycerol lipase 1 (EC 3.1.1.3)	0.0050395
AT5G50915	BH137	Transcription factor bHLH137 (Basic helix-loop-helix protein 137) (AtbHLH137) (bHLH 137) (Transcription factor EN 89) (bHLH transcription factor bHLH137)	0.0051253
AT4G33060	CPY57	Peptidyl-prolyl cis-trans isomerase CYP57 (PPIase CYP57) (EC 5.2.1.8) (Cyclophilin of 57 kDa) (Cyclophilin-57)	0.00513604
AT4G28660	PSB28	Photosystem II reaction center PSB28 protein, chloroplastic (Photosystem II protein W-like)	0.00528153
AT5G19620	OEP80	Outer envelope protein 80, chloroplastic (Chloroplastic outer envelope protein of 80 kDa) (AtOEP80) (Protein TOC75-V) (AtToc75-V)	0.00576836
AT1G76730	5FCLL	5-formyltetrahydrofolate cyclo-ligase-like protein COG0212 (Protein CLUSTERS OF ORTHOLOGOUS GROUP 212)	0.00583286
AT3G11580	Y3158	B3 domain-containing protein At3g11580 (Protein AUXIN RESPONSE FACTOR 32)	0.00586942
AT4G29930	BH027	Transcription factor bHLH27 (Basic helix-loop-helix protein 27) (AtbHLH27) (bHLH 27) (Transcription factor EN 42) (bHLH transcription factor bHLH027)	0.00614234
AT1G80170	PGLR5	Probable polygalacturonase At1g80170 (PG) (EC 3.2.1.15) (Pectinase At1g80170)	0.00638605
AT5G57390	AIL5	AP2-like ethylene-responsive transcription factor AIL5 (Protein AINTEGUMENTA-LIKE 5)	0.00696314
AT5G58580	ATL63	RING-H2 finger protein ATL63 (Protein ARABIDOPSIS TOXICOS EN LEVADURA 63) (Protein ATL63)	0.00770899
AT5G09805	IDL3	Protein IDA-LIKE 3	0.00774791
AT5G47460	PP423	Putative pentatricopeptide repeat-containing protein At5g47460	0.0078612
AT1G43650	WTR7	WAT1-related protein At1g43650	0.00805818
AT5G52020	ERF25	Ethylene-responsive transcription factor ERF025	0.00826354
AT2G28810	DOF22	Dof zinc finger protein DOF2.2 (AtDOF2.2)	0.00925784
AT4G00150	SCL6	Scarecrow-like protein 6 (AtSCL6) (GRAS family protein 22) (AtGRAS-22) (SCL6-IV)	0.00955014
AT2G29210	Q8L7W3	At2g29210/F16P2.41 (Serine/arginine repetitive matrix protein 1-like protein)	5.26785e-72
AT4G15890	O24610	Condensation complex subunit 1 domain-containing protein (Putative uncharacterized protein AT4g15890) (Putative uncharacterized protein dl3985w)	5.79579e-36
AT5G49555	F4K658	FAD/NAD(P)-binding oxidoreductase family protein	3.72611e-33
AT3G01160	Q9MAC6	T4P13.15 protein (Uncharacterized protein)	7.29529e-32
AT3G03130	Q9M9N2	T17B22.18 protein (Uncharacterized protein)	2.97885e-31
AT2G14910	F4IHF0	Uncharacterized protein	4.57443e-26
AT3G53320	Q9LFI5	At3g53320 (Putative uncharacterized protein At3g53320/F4P12_20) (Putative uncharacterized protein F4P12_20) (Uncharacterized protein)	7.9495e-25
AT4G23840	Q8L4C7	Leucine-rich repeat-containing protein (Putative uncharacterized protein At4g23830:At4g23840) (Putative uncharacterized protein At4g23841)	5.52838e-24
AT4G17150	B3H4I3	Alpha/beta-Hydrolases superfamily protein	6.13954e-24
AT4G20760	Q941A7	AT4g20760/F21C20_110 (At4g20760/F21C20_110) (Rossmann-fold NAD(P)-binding domain-containing protein)	2.16898e-23
AT1G35530	F4HYE4	Helicase FANCM-like protein	1.16542e-22
AT5G05310	F4JZA0	TLC ATP/ADP transporter	1.40745e-22
AT2G26200	O64850	Putative uncharacterized protein At2g26200 (S-adenosyl-L-methionine-dependent methyltransferases superfamily protein)	3.33714e-22
AT3G48210	Q93VK9	Kinetochore Spc25 domain-containing protein (Putative uncharacterized protein At3g48210)	8.73206e-22
AT2G45700	O64649	Putative uncharacterized protein At2g45700 (Sterile alpha motif (SAM) domain-containing protein)	2.51322e-20
AT2G25420	Q0WVR3	Putative uncharacterized protein At2g25420 (Transducin family protein / WD-40 repeat family protein)	1.11355e-19
AT1G31600	F4I9F8	tRNA methyltransferase 9	2.1471e-19
AT1G25375	Q682P6	Metallo-hydrolase/oxidoreductase superfamily protein (Putative uncharacterized protein At1g25375)	3.57107e-19
AT4G36980	A8MS51	Uncharacterized protein	5.59068e-19
AT3G57170	F4J262	N-acetylglucosaminyl transferase component family protein / Gpi1 family protein	1.04829e-18
AT2G47020	A2RVR7	At2g47020 (Peptide chain release factor 1)	1.41659e-18
AT1G60460	Q5Q0E4	Uncharacterized protein	1.58925e-18
AT5G60870	F4K0I4	Regulator of chromosome condensation repeat protein-like protein RUG3	2.35986e-18
AT5G16800	F4KFH9	GCN5-related N-acetyltransferase (GNAT) family protein	6.49813e-18
AT4G03200	F4JI63	Uncharacterized protein	7.35203e-18
AT4G27750	Q84J43	Impaired sucrose induction 1 (Impaired sucrose induction 1 protein) (Putative uncharacterized protein At4g27750)	1.90387e-17
AT5G63130	Q9FML0	At5g63130 (Octicosapeptide/Phox/Bem1p domain-containing protein) (Putative uncharacterized protein At5g63130/MDC12_9)	2.68495e-17
AT5G54850	Q9FFU5	At5g54850 (Uncharacterized protein)	4.24137e-17
AT5G65950	F4JXM9	Uncharacterized protein	7.19821e-17
AT1G18550	F4ICA0	Kinesin-like protein	9.05577e-17
AT5G14540	B9DHK3	AT5G14540 protein (Uncharacterized protein)	9.89593e-17
AT2G25690	Q9SL94	At2g25690 (Putative uncharacterized protein At2g25690) (Uncharacterized protein)	3.44752e-16
AT5G19840	F4K2M7	2-oxoglutarate (2OG) and Fe(II)-dependent oxygenase superfamily protein	7.62489e-16
AT1G34150	Q9C5K6	tRNA pseudouridine synthase (EC 5.4.99.-)	1.06038e-15
AT5G56610	F4K7Q7	Phosphotyrosine protein phosphatases superfamily protein	1.66962e-15
AT1G01020	F4HQG4	Arv1-like protein	2.23381e-15
AT1G53570	F4HRJ4	Mitogen-activated protein kinase kinase kinase 3	4.53048e-15
AT1G24440	Q9FYL9	F21J9.10 (Putative uncharacterized protein At1g24440) (RING/U-box domain-containing protein)	5.3028e-15
AT4G08550	F4JIA7	Electron carrier/ protein disulfide oxidoreductase	6.43338e-15
AT1G05430	Q8LC42	Putative uncharacterized protein At1g05430 (Uncharacterized protein)	1.03154e-14
AT1G56420	Q9C7X6	Putative uncharacterized protein F13N6.17 (Uncharacterized protein)	1.50962e-14
AT2G17975	Q8S8K1	At2g17975 (Predicted protein) (Zinc finger (Ran-binding) domain-containing protein)	1.95369e-14
AT5G12310	Q94CL1	AT5g19430/F7K24_180 (Putative RING finger) (RING finger-like protein) (RING/U-box superfamily protein)	2.42429e-14
AT1G67060	A0JQ16	AT1G67060 protein (At1g67060) (Uncharacterized protein)	4.87627e-14
AT1G07010	F4HNW0	Shewenella-like protein phosphatase 1	7.6806e-14
AT1G04985	Q84JL8	Putative uncharacterized protein At1g04985 (Uncharacterized protein)	1.02738e-13
AT4G13670	A1A6M1	At4g13670 (Protein plastid transcriptionally active 5)	1.2449e-13
AT1G18090	F4IAM4	5'-3' exonuclease family protein	2.05258e-13
AT1G49590	F4I3B1	C2H2 and C2HC zinc finger protein	2.15316e-13
AT5G54520	F4K0D3	WD40 domain-containing protein	2.3247e-13
AT5G66290	Q9FH60	Uncharacterized protein	2.46278e-13
AT3G28370	F4IZ28	Uncharacterized protein	2.48642e-13
AT5G18540	F4JY14	Uncharacterized protein	2.98663e-13
AT1G65070	F4I9U0	DNA mismatch repair protein MutS2	3.08397e-13
AT5G19430	F4K151	RING/U-box domain-containing protein	3.27232e-13
AT2G46320	F4II70	Mitochondrial substrate carrier family protein	3.47353e-13
AT1G31410	Q66GJ0	At1g31410 (Putrescine-binding periplasmic protein-like protein)	3.68235e-13
AT2G40316	F4IH20	Uncharacterized protein	5.69022e-13
AT5G08120	Q9LEZ4	Movement protein binding protein 2C (Myosin heavy chain-like protein) (Putative myosin heavy chain)	5.96643e-13
AT1G56290	Q93ZX4	CwfJ-like protein (Putative uncharacterized protein At1g56290)	1.10887e-12
AT3G50430	Q84TJ4	Putative uncharacterized protein At3g50430 (Uncharacterized protein)	1.25607e-12
AT4G12760	F4JRF6	Uncharacterized protein	1.57412e-12
AT1G13050	Q5Q0H3	Uncharacterized protein	1.76163e-12
AT5G58960	F4KGE8	Uncharacterized protein	2.25399e-12
AT5G19960	Q8RWF8	Glycine-rich RNA-binding protein, putative (RNA recognition motif-containing protein)	2.30457e-12
AT1G61260	F4HTI9	Uncharacterized protein	6.11563e-12
AT2G14860	O82324	22 kDa peroxisomal membrane protein (At2g14860) (Mpv17/PMP22 family protein)	7.47255e-12
AT5G16810	Q8GWD0	Protein kinase family protein (Putative uncharacterized protein At5g16810) (Putative uncharacterized protein At5g16810/F5E19_150)	8.42404e-12
AT5G24750	F4KII1	Glycosyltransferase (UDP-Glycosyltransferase superfamily protein)	1.39964e-11
AT4G32820	F4JV59	Tetratricopeptide repeat domain-containing protein	1.65265e-11
AT1G21350	A8MQY2	Thioredoxin-like protein	1.69452e-11
AT1G05070	Q94AB8	At1g05070/T7A14_6 (Uncharacterized protein)	3.07876e-11
AT5G60590	F4K0E6	DHBP synthase RibB-like alpha/beta domain-containing protein	7.92702e-11
AT4G09950	Q9T0F4	AIG1-like protein (P-loop containing nucleoside triphosphate hydrolases superfamily protein)	9.31428e-11
AT4G10280	Q9SV93	AT4g10280/F24G24_80 (Cupin domain-containing protein) (Putative uncharacterized protein AT4g10280) (Putative uncharacterized protein F24G24.80)	1.10423e-10
AT4G21865	A0JPV5	At4g21865 (Uncharacterized protein)	1.14115e-10
AT1G77122	Q56XE2	At1g77122 (Uncharacterized protein)	1.27186e-10
AT2G28130	Q0V7S1	At2g28130 (Uncharacterized protein)	1.42221e-10
AT5G24680	Q9FIR7	Peptidase C78, ubiquitin fold modifier-specific peptidase 1/ 2 (Putative uncharacterized protein At5g24680)	1.44184e-10
AT3G26050	Q84JG6	Putative uncharacterized protein At3g26050 (TPX2 (Targeting protein for Xklp2) family protein)	2.47793e-10
AT1G71050	Q9C9A3	At1g71050 (Heavy-metal-associated domain-containing protein) (Putative isoprenylated protein) (Putative isoprenylated protein; 28702-28078)	2.78442e-10
AT2G26110	O80986	At2g26110 (Putative uncharacterized protein At2g26110) (Uncharacterized protein)	3.25785e-10
AT3G55510	Q0WVH0	Noc2p family protein (Putative uncharacterized protein At3g55510)	3.97298e-10
AT1G56460	F4I548	HIT zinc finger and PAPA-1-like domain-containing protein	5.53243e-10
AT2G44420	O64876	Expressed protein (Protein N-terminal asparagine amidohydrolase family protein) (Putative uncharacterized protein At2g44420)	5.75319e-10
AT5G39785	F4KFU9	Uncharacterized protein	7.14589e-10
AT5G51220	Q500Z1	At5g51220 (Ubiquinol-cytochrome C chaperone family protein)	8.34661e-10
AT5G08010	Q9SD83	Putative uncharacterized protein F13G24.210 (Uncharacterized protein)	1.02882e-09
AT4G17020	F4JNC9	Transcription factor-related protein	1.45603e-09
AT1G32730	Q9LPJ1	F6N18.11 (Putative uncharacterized protein At1g32730) (Uncharacterized protein)	1.56995e-09
AT2G14045	F4IFF0	Uncharacterized protein	2.25865e-09
AT3G60910	Q8RXT8	Putative uncharacterized protein At3g60910 (S-adenosyl-L-methionine-dependent methyltransferase-like protein)	2.27864e-09
AT5G01400	Q9M033	Putative uncharacterized protein T10O8_110 (Symplekin/Pta1-like protein)	3.03576e-09
AT5G26749	F4K1A8	Nucleic acid binding / zinc ion binding protein	4.1921e-09
AT3G04450	F4J3P7	Myb family transcription factor	4.54697e-09
AT3G25590	Q9LI86	At3g25590 (Putative uncharacterized protein At3g25590) (Uncharacterized protein)	5.3946e-09
AT3G28760	B9DHA5	AT3G28760 protein (Uncharacterized protein)	6.74185e-09
AT3G56570	Q9LXY3	Putative uncharacterized protein T5P19_220 (SET domain-containing protein)	1.04773e-08
AT1G56500	Q8VZ10	Haloacid dehalogenase-like hydrolase family protein (Putative uncharacterized protein At1g56500)	1.17415e-08
AT1G71720	Q9M9H4	F14O23.10 protein (Ribosomal protein S1-like RNA-binding domain-containing protein)	1.22475e-08
AT5G14090	Q5XV40	Uncharacterized protein	1.26692e-08
AT1G18340	Q8LF41	At1g18340 (Basal transcription factor complex subunit-related protein)	1.30614e-08
AT2G22270	Q9SID9	Expressed protein (Uncharacterized protein)	1.86659e-08
AT2G41380	Q9ZVC3	At2g41380 (Putative embryo-abundant protein) (S-adenosyl-L-methionine-dependent methyltransferase-like protein)	2.76517e-08
AT5G66810	F4K250	Uncharacterized protein	3.28978e-08
AT1G31160	Q8GYJ9	Histidine triad nucleotide-binding 2 protein (Putative uncharacterized protein At1g31160) (Putative uncharacterized protein At1g31160/F28K20_9)	8.27277e-08
AT1G09800	F4I2L0	tRNA pseudouridine synthase (EC 5.4.99.-)	9.60604e-08
AT5G46400	F4KHG8	Pre-mRNA-processing factor 39	1.15129e-07
AT1G44770	B3H607	Uncharacterized protein	1.17673e-07
AT3G60300	F4JAP8	RWD domain-containing protein	1.62533e-07
AT2G44580	F4IU60	Zinc ion binding protein	2.18244e-07
AT4G38650	Q84VX1	At4g38650 (Glycosyl hydrolase family 10 protein) (Putative uncharacterized protein At4g38650)	2.86843e-07
AT4G38640	Q93YN6	Plasma-membrane choline transporter family protein (Putative uncharacterized protein At4g38640) (Putative uncharacterized protein F20M13.200)	3.05912e-07
AT5G02020	B9DFG6	AT5G02020 protein (Uncharacterized protein)	3.2563e-07
AT1G77790	Q9CA15	Glycosyl hydrolase family protein (Putative endo-1,3-beta-glucanase; 59333-58049)	4.00165e-07
AT1G61600	Q9SY90	T25B24.5 protein (Uncharacterized protein)	4.96372e-07
AT1G30070	F4I4Q9	SGS domain-containing protein	5.66341e-07
AT1G18335	F4IAQ4	Acyl-CoA N-acyltransferases-like protein	6.30655e-07
AT1G05710	Q7XJU2	BHLH transcription factor (Basic helix-loop-helix domain-containing protein) (Putative uncharacterized protein At1g05710)	6.53734e-07
AT1G71750	F4IA25	Hypoxanthine phosphoribosyltransferase	6.83268e-07
AT4G12830	Q93ZN4	AT4g12830/T20K18_180 (Hydrolase, alpha/beta fold family protein)	6.9548e-07
AT4G30090	F4JPI4	Uncharacterized protein	7.33545e-07
AT2G25910	F4ITJ6	3'-5' exonuclease and KH-I domain-containing protein	7.59474e-07
AT1G22970	O23126	At1g22970/F19G10_8 (Putative uncharacterized protein F19G10.8) (Uncharacterized protein)	8.90804e-07
AT3G27025	F4JEW1	Uncharacterized protein	9.7683e-07
AT1G17490	Q9LNQ6	At1g17490/F1L3_4 (F1L3.19) (Uncharacterized protein)	1.12279e-06
AT5G06760	Q9FG31	Late embryogenesis abundant protein 4-5 (Late embryogenesis abundant protein LEA like) (Putative late embryogenesis abundant protein LEA)	1.1526e-06
AT5G48655	Q8GS41	Putative RING zinc finger (Putative uncharacterized protein At5g48655) (RING/U-box domain-containing protein)	1.48385e-06
AT1G27700	Q940U5	At1g27700/T22C5_14 (Syntaxin/t-SNARE family protein)	1.73329e-06
AT3G10440	F4J3S1	Shugoshin C terminus	1.92376e-06
AT1G70570	F4I5H7	Putative anthranilate phosphoribosyltransferase	1.94413e-06
AT5G62140	Q9FIS4	At5g62140 (Uncharacterized protein)	2.09848e-06
AT3G50380	F4J0L9	Uncharacterized protein	2.19728e-06
AT4G00585	Q8VZT9	Putative uncharacterized protein At4g00585 (Uncharacterized protein)	2.64875e-06
AT2G38780	F4ITX5	Uncharacterized protein	2.66491e-06
AT5G10320	F4KGT1	Uncharacterized protein	2.69686e-06
AT5G64980	Q9LV80	At5g64980 (Gb|AAD15341.1) (Uncharacterized protein)	2.71448e-06
AT3G19630	Q84JV6	Putative uncharacterized protein At3g19630 (Radical SAM domain-containing protein)	2.881e-06
AT5G24170	Q6GKX4	At5g24170 (Got1/Sft2-like vescicle transport protein family)	2.99188e-06
AT3G57320	A8MQN7	AT3G57320 protein (Uncharacterized protein)	3.4845e-06
AT5G16520	Q8GUJ0	At5g16520 (Putative uncharacterized protein At5g16520) (Uncharacterized protein)	3.63372e-06
AT5G50930	Q9FI55	Emb|CAB61034.1 (Histone superfamily protein)	3.97944e-06
AT3G03560	F4J152	Uncharacterized protein	4.00569e-06
AT1G69020	F4I0I5	Prolyl oligopeptidase-like protein	4.57237e-06
AT2G15580	F4IIH8	RING/U-box domain-containing protein	4.69243e-06
AT3G15160	Q8H1F1	Putative uncharacterized protein At3g15160 (Uncharacterized protein)	5.72254e-06
AT5G61040	Q9FNR0	Emb|CAB62613.1 (Uncharacterized protein)	5.78548e-06
AT5G38720	Q8GYF9	Putative uncharacterized protein At5g38720 (Putative uncharacterized protein At5g38720/MKD10_20) (Uncharacterized protein)	5.86961e-06
AT3G01430	Q9SGH5	Putative uncharacterized protein At3g01430 (Putative uncharacterized protein At3g01430/T13O15_7) (T13O15.7 protein) (Uncharacterized protein)	6.00397e-06
AT5G42470	Q5XF81	At5g42470 (BRE domain-containing protein)	6.04076e-06
AT1G26640	Q8H1F7	Amino acid kinase family protein (Putative uncharacterized protein At1g26640)	6.06248e-06
AT1G51350	Q8RWE7	ARM repeat superfamily protein (At1g51350) (Putative uncharacterized protein At1g51350)	7.82843e-06
AT1G17330	Q8GUM8	At1g17330 (Metal-dependent phosphohydrolase) (Putative uncharacterized protein At1g17330)	8.45462e-06
AT4G24590	Q8GYU4	Putative uncharacterized protein At4g24590/F22K18_210 (Uncharacterized protein)	1.26779e-05
AT1G70480	F4I5G3	Uncharacterized protein	1.26786e-05
AT2G20310	Q9SK71	At2g20310 (Putative uncharacterized protein At2g20310) (RPM1 interacting protein 13)	1.29824e-05
AT3G51660	Q8LG92	LS1-like protein (Putative LS1) (Putative macrophage migration inhibitory factor (MIF)) (Tautomerase/MIF superfamily protein)	1.34345e-05
AT4G02075	Q9XF50	At4g02075 (PIT1) (Protein pitchoun 1)	1.99998e-05
AT2G45990	F4IH73	Uncharacterized protein	2.1071e-05
AT5G54750	F4K1U5	Transport protein particle (TRAPP) component	2.15292e-05
AT2G37110	Q8LF95	Putative uncharacterized protein	2.43177e-05
AT5G27220	O04650	A_TM021B04.7 protein (Frigida-like protein)	2.54822e-05
AT1G54650	F4HWZ9	Methyltransferase family protein	2.79588e-05
AT2G45330	F4IW51	RNA 2'-phosphotransferase, Tpt1 / KptA family	3.09878e-05
AT5G43910	F4K7C7	PfkB-like carbohydrate kinase family protein	3.30188e-05
AT5G01260	Q93ZD1	AT5g01260/F7J8_240 (At5g01260/F7J8_240) (Carbohydrate-binding domain-containing protein)	3.39873e-05
AT5G67460	Q9FJX7	Gb|AAD30228.1 (O-Glycosyl hydrolases family 17 protein)	3.80447e-05
AT3G45830	Q9LZU7	DNA-binding protein-like (Uncharacterized protein)	3.89982e-05
AT1G69060	Q8RWZ0	Chaperone DnaJ-domain containing protein (Putative uncharacterized protein At1g69060)	4.12567e-05
AT1G43040	Q9C8C5	Auxin-induced protein, putative (Putative auxin-responsive protein)	4.1296e-05
AT5G62720	F4K7S5	HPP integral membrane domain-containing protein	4.63223e-05
AT1G02100	F4HVW3	Leucine carboxyl methyltransferase	5.50957e-05
AT1G69935	F4I3V6	Serine-arginine-aspartate-rich protein SHW1	5.70312e-05
AT4G37480	F4JS27	Chaperone DnaJ-domain-containing protein	6.98952e-05
AT4G02880	F4JHW4	Uncharacterized protein	7.1651e-05
AT3G01800	Q6NQM0	At3g01800 (Putative ribosome recycling factor) (Ribosome recycling factor)	7.6822e-05
AT2G24350	Q0WPW8	At2g24350 (Putative poly(A) binding protein) (RNA recognition motif-containing protein)	8.20292e-05
AT1G30540	Q8LGE0	Actin-like ATPase superfamily protein (At1g30540) (Putative uncharacterized protein At1g30540)	8.20697e-05
AT2G35360	O82301	Putative uncharacterized protein At2g35360 (Putative uncharacterized protein At2g35360/T32F12.26) (Ubiquitin-like protein)	8.24448e-05
AT1G73850	F4HS08	Uncharacterized protein	8.42933e-05
AT5G57700	A1A6F3	At5g57700 (BNR/Asp-box repeat family protein)	9.48585e-05
AT3G26380	F4JCI4	Alpha-galactosidase (EC 3.2.1.22) (Melibiase)	0.00010002
AT3G48480	F4JF18	Cysteine-type peptidase	0.000122859
AT4G27900	Q9SUE8	CCT motif family protein (Putative uncharacterized protein AT4g27900) (Putative uncharacterized protein At4g27900) (Putative uncharacterized protein At4g27900; T13J8.10) (Putative uncharacterized protein T13J8.10)	0.000133359
AT5G65120	B4F7Q0	At5g65120 (Uncharacterized protein)	0.000140583
AT1G65090	F4I9U2	Uncharacterized protein	0.000142849
AT5G14510	Q9LY78	Armadillo/beta-catenin-like repeat-containing protein (Putative uncharacterized protein F18O22_300)	0.00015051
AT3G57970	Q9M2Q1	Emsy N Terminus and plant Tudor-like domain-containing protein (Putative uncharacterized protein T10K17.180)	0.000161646
AT1G45150	Q7Y231	At1g45150 (Putative uncharacterized protein At1g45150) (Uncharacterized protein)	0.000180747
AT5G22050	Q67YR4	Protein kinase family protein (Somatic embryogenesis receptor-like kinase-like protein)	0.000202039
AT3G63180	A8MRY5	TIC-like protein	0.000232431
AT5G41020	Q9FLM7	Gb|AAC33480.1 (MYB transcription factor) (Myb family transcription factor) (Putative uncharacterized protein At5g41020)	0.000233928
AT2G01990	Q5M751	At2g01990 (Uncharacterized protein)	0.000238532
AT5G24340	Q9FIN8	3'-5' exonuclease domain-containing protein (At5g24340) (Putative uncharacterized protein At5g24340)	0.000239377
AT3G02500	F4JBZ8	Uncharacterized protein	0.000240631
AT1G78890	Q1H551	At1g78890 (Putative uncharacterized protein At1g78890) (Uncharacterized protein)	0.000266147
AT1G48280	Q9SX62	F11A17.16 (Hydroxyproline-rich glycoprotein-like protein)	0.000276415
AT4G11410	Q9LDY7	Putative uncharacterized protein AT4g11410 (Rossmann-fold NAD(P)-binding domain-containing protein)	0.000280888
AT1G33780	Q8W467	Putative uncharacterized protein At1g33780 (Putative uncharacterized protein At1g33780; F14M2.10) (Uncharacterized protein)	0.000289916
AT3G60310	Q9LY34	Putative uncharacterized protein At3g60310 (Putative uncharacterized protein F27H5_100) (Uncharacterized protein)	0.000307241
AT3G15630	Q9LW16	AT3g15630/MSJ11_3 (Uncharacterized protein)	0.000348328
AT5G05330	B3H7F5	HMG-box (High mobility group) DNA-binding family protein	0.000357664
AT1G32690	Q6NNH5	At1g32690 (Uncharacterized protein)	0.000364008
AT1G76570	Q9C9K1	Chlorophyll A-B binding family protein (Putative chlorophyll A-B binding protein; 65434-67056)	0.000379684
AT4G05030	Q9S9T4	AT4g05030 protein (Putative copper transport protein) (T32N4.11 protein)	0.000409786
AT2G30505	Q0WLX9	Late embryogenesis abundant hydroxyproline-rich glycoprotein	0.000442057
AT1G11380	Q8LFV5	At1g11380 (PLAC8 family protein)	0.000446093
AT5G50840	F4KAG0	Uncharacterized protein	0.000447794
AT4G17650	F4JP95	Polyketide cyclase / dehydrase and lipid transport protein	0.00047263
AT3G56680	Q9LET8	AT3g56680/T8M16_10 (Putative uncharacterized protein T8M16_10) (Single-stranded nucleic acid binding R3H protein)	0.000493307
AT1G29120	F4HZW3	Hydrolase-like protein	0.000514435
AT2G25890	Q494N8	Oleosin	0.000534857
AT1G23060	O49310	T26J12.16 protein (Uncharacterized protein)	0.000536174
AT5G35320	O65233	Putative uncharacterized protein At5g35320 (T26D22.2 protein) (Uncharacterized protein)	0.000582973
AT1G44920	Q9LPD7	Putative uncharacterized protein At1g44920 (T12C22.21 protein) (Uncharacterized protein)	0.00059774
AT5G09620	Q9LXC6	Gb|AAD14519.1 (Octicosapeptide/Phox/Bem1p family protein) (Putative uncharacterized protein F17I14_190)	0.000629259
AT5G17450	Q3E9G4	Heavy metal transport/detoxification domain-containing protein	0.000777589
AT5G21900	Q9C597	At5g21900 (DNA excision repair protein) (Putative uncharacterized protein At5g21900) (RNI-like superfamily protein)	0.000868031
AT1G06010	Q84R19	Putative uncharacterized protein At1g06010 (Uncharacterized protein)	0.000900054
AT3G23740	Q9LK44	Uncharacterized protein	0.000989611
AT5G45760	F4KEM4	Transducin/WD40 domain-containing protein	0.00100025
AT3G03180	Q6NMM1	At3g03180 (Got1/Sft2-like vescicle transport protein)	0.00112505
AT2G25605	Q6NM03	At2g25605 (Uncharacterized protein)	0.0011735
AT2G24390	A8MRP2	AIG2-like family protein	0.00132491
AT1G06060	Q9LNE1	At1g06060 (LisH and RanBPM domains containing protein) (Putative uncharacterized protein At1g06060) (T21E18.11 protein)	0.001866
AT5G22370	Q56XY2	Early embryo development protein QQT1 (Putative uncharacterized protein At5g22370)	0.00191189
AT1G43770	B3H578	Putative uncharacterized protein At1g43770 (RING/FYVE/PHD zinc finger-containing protein)	0.00211554
AT3G48710	Q9SMM8	At3g48710 (DEK domain-containing chromatin associated protein) (Putative uncharacterized protein At3g48710) (Putative uncharacterized protein T8P19.220)	0.00224443
AT4G10110	Q8GW25	At4g10100 (Putative uncharacterized protein At4g10110/F28M11_30) (RNA recognition motif-containing protein)	0.00226781
AT5G06210	Q9FFZ6	Putative uncharacterized protein At5g06210 (Putative uncharacterized protein At5g06210; MBL20.9) (RNA recognition motif (RRM)-containing protein) (Similarity to RNA-binding protein)	0.00229901
AT2G18860	A8MQE6	Syntaxin/t-SNARE family protein	0.00242446
AT5G62550	Q9FJJ1	Putative uncharacterized protein At5g62550 (Uncharacterized protein)	0.00253334
AT1G70270	O64610	At1g70270 (F17O7.20) (Putative uncharacterized protein At1g70270/F17O7_20) (Uncharacterized protein)	0.00255076
AT1G11210	Q8LAQ3	Putative uncharacterized protein	0.00272877
AT1G66190	Q9C8C8	Putative uncharacterized protein F15E12.13 (Uncharacterized protein)	0.00282998
AT1G54385	Q5XVI1	ARM repeat superfamily protein	0.00314841
AT5G67370	Q9FN15	Gb|AAC18972.1 (Putative uncharacterized protein At5g67370) (Uncharacterized protein)	0.0033438
AT5G48330	Q8GYL6	Putative regulator of chromosome condensation (Cell cycle regulatory protein) (Regulator of chromosome condensation like) (Regulator of chromosome condensationfamily protein)	0.0042434
AT3G01720	Q8VYF9	Peptidyl serine alpha-galactosyltransferase (Putative uncharacterized protein At3g01720) (Uncharacterized protein)	0.00443336
AT5G57100	Q9LU76	Gb|AAF04433.1 (Nucleotide/sugar transporter family protein)	0.00452812
AT2G16270	Q9SIX2	Putative uncharacterized protein At2g16270 (Uncharacterized protein)	0.0047129
AT5G63080	Q67ZB6	2-oxoglutarate (2OG) and Fe(II)-dependent oxygenase superfamily protein (At5g63080) (mRNA, clone: RAFL23-07-N07)	0.00471626
AT3G07670	Q9S7D2	Putative ribulose-1,5-bisphosphate carboxylase/oxygenase small subunit N-methyltransferase I (Rubisco methyltransferase family protein)	0.00489491
AT1G44608	Q58G48	Uncharacterized protein	0.00536778
AT1G30475	A8MQH6	AT1G30475 protein (Uncharacterized protein)	0.00566569
AT5G26330	O81500	At5g26330 (Copper binding protein-like, predicted GPI-anchored protein) (F9D12.16 protein) (Plastocyanin-like domain-containing protein / putative mavicyanin)	0.00643556
AT3G07760	Q93VV3	At3g07760/F17A17.10 (Sterile alpha motif (SAM) domain-containing protein)	0.00695031
AT1G75770	Q94A92	At1g75770/F10A5_10 (Uncharacterized protein)	0.00725762
AT2G39690	F4IVY7	Uncharacterized protein	0.00738031
AT1G57770	Q9FVR9	FAD/NAD(P)-binding oxidoreductase domain-containing protein (Putative uncharacterized protein At1g57770) (Putative uncharacterized protein F12K22.18)	0.00772202
AT1G77480	F4I722	Aspartyl protease-like protein	0.00786887
AT2G43650	Q8L3P4	Protein EMBRYO DEFECTIVE 2777 (Putative uncharacterized protein At2g43650)	0.00791184
AT5G04910	Q1PE01	Uncharacterized protein	0.0082367
AT2G04235	F4IV62	Uncharacterized protein	0.00854644
AT5G53900	Q8VY99	Putative uncharacterized protein At5g53900 (Serine/threonine-protein kinase-like protein)	0.00861061
AT3G49550	Q9SCK4	At3g49550 (Putative uncharacterized protein At3g49550) (Putative uncharacterized protein T9C5.140) (Uncharacterized protein)	0.00935793
AT5G51170	A8MS62	Uncharacterized protein	0.00944191
AT4G15820	F4JKW8	Uncharacterized protein	0.00978369
AT2G16790	B3H6H9	Gluconokinase domain-containing protein	0.00992598
AT5G06440	F4K3U5	Uncharacterized protein	0.01
