# Supplementary material for: Transcriptome sequencing of Crucihimalaya himalaica (Brassicaceae) reveals how Arabidopsis close relative adapt to the Qinghai-Tibet Plateau
Source: Sci Rep. 2016 Feb 24;6:21729. doi: 10.1038/srep21729 (PMC4764839; doi:10.1038/srep21729)
Supplement: Supplementary Table S4 [file srep21729-s4.xls]

## Sheet: S4
Transcriptome sequencing of Crucihimalaya himalaica (Brassicaceae) reveals how Arabidopsis relatives adapt to Qinghai-Tibet Plateau
Qin Qiao 1, Qia Wang 2, Xi Han 2, Yanlong Guan 2, Hang Sun 2, Yang Zhong 3, Jinling Huang 4, Ticao Zhang 2*
Table S4 KEGG categories of PSGs in C. himalaica.
KO term (level 1)	KO term (level 2)	number (level 2)	KO term (level 3)	number (level 3)
Metabolism
	Global and overview maps	51
			Metabolic pathways	24
			Biosynthesis of secondary metabolites	11
			Microbial metabolism in diverse environments	4
			Biosynthesis of antibiotics	4
			Carbon metabolism	4
			Fatty acid metabolism	1
			Biosynthesis of amino acids	3
	Carbohydrate metabolism	3
			Pentose phosphate pathway	2
			Propanoate metabolism	1
	Energy metabolism	5
			Oxidative phosphorylation	1
			Photosynthesis	1
			Photosynthesis - antenna proteins	1
			Carbon fixation in photosynthetic organisms	1
			Sulfur metabolism	1
	Lipid metabolism	7
			Fatty acid biosynthesis	1
			Steroid biosynthesis	1
			Glycerophospholipid metabolism	2
			Sphingolipid metabolism	1
			Arachidonic acid metabolism	1
			alpha-Linolenic acid metabolism	1
	Nucleotide metabolism	4
			Purine metabolism	3
			Pyrimidine metabolism	1
	Amino acid metabolism	10
			Glycine, serine and threonine metabolism	1
			Cysteine and methionine metabolism	3
			Valine, leucine and isoleucine degradation	1
			Tyrosine metabolism	2
			Phenylalanine metabolism	2
			Phenylalanine, tyrosine and tryptophan biosynthesis	1
	Metabolism of other amino acids	3
			beta-Alanine metabolism	1
			Glutathione metabolism	2
	Glycan biosynthesis and metabolism	2
			Glycosylphosphatidylinositol(GPI)-anchor biosynthesis	1
			Lipopolysaccharide biosynthesis	1
	Metabolism of cofactors and vitamins	7
			Riboflavin metabolism	1
			Pantothenate and CoA biosynthesis	1
			Biotin metabolism	1
			Folate biosynthesis	1
			Porphyrin and chlorophyll metabolism	1
			Ubiquinone and other terpenoid-quinone biosynthesis	2
	Metabolism of terpenoids and polyketides	2
			Carotenoid biosynthesis	1
			Zeatin biosynthesis	1
	Biosynthesis of other secondary metabolites	3
			Isoquinoline alkaloid biosynthesis	1
			Tropane, piperidine and pyridine alkaloid biosynthesis	1
			Novobiocin biosynthesis	1
	Xenobiotics biodegradation and metabolism	3
			Metabolism of xenobiotics by cytochrome P450	1
			Drug metabolism - cytochrome P450	1
			Drug metabolism - other enzymes	1
Genetic Information Processing
	Transcription	5
			Basal transcription factors	3
			Spliceosome	2
	Translation	12
			Ribosome	1
			RNA transport	5
			mRNA surveillance pathway	4
			Ribosome biogenesis in eukaryotes	2
	Folding, sorting and degradation	9
			Protein export	1
			Protein processing in endoplasmic reticulum	5
			Ubiquitin mediated proteolysis	2
			Sulfur relay system	1
	Replication and repair	23
			DNA replication	1
			Base excision repair	3
			Nucleotide excision repair	5
			Mismatch repair	6
			Homologous recombination	2
			Non-homologous end-joining	2
			Fanconi anemia pathway	4
Environmental Information Processing
	Membrane transport	2
			ABC transporters	1
			Bacterial secretion system	1
	Signal transduction	11
			Ras signaling pathway	1
			Rap1 signaling pathway	1
			Wnt signaling pathway	1
			Calcium signaling pathway	1
			Phosphatidylinositol signaling system	1
			Sphingolipid signaling pathway	1
			cAMP signaling pathway	1
			cGMP-PKG signaling pathway	1
			Plant hormone signal transduction	3
Cellular Processes
	Transport and catabolism	7
			Endocytosis	2
			Phagosome	1
			Lysosome	1
			Peroxisome	1
			Regulation of autophagy	2
	Cell growth and death	5
			Cell cycle	2
			Oocyte meiosis	2
			p53 signaling pathway	1
	Cellular community	1
			Tight junction	1
Organismal Systems
	Endocrine system	11
			Insulin signaling pathway	1
			Glucagon signaling pathway	1
			GnRH signaling pathway	1
			Estrogen signaling pathway	1
			Progesterone-mediated oocyte maturation	2
			Oxytocin signaling pathway	1
			Thyroid hormone synthesis	1
			Melanogenesis	1
			Renin secretion	1
			Aldosterone synthesis and secretion	1
	Circulatory system	2
			Adrenergic signaling in cardiomyocytes	1
			Vascular smooth muscle contraction	1
	Digestive system	2
			Salivary secretion	1
			Gastric acid secretion	1
	Excretory system	1
			Collecting duct acid secretion	1
	Nervous system	4
			Dopaminergic synapse	1
			Long-term potentiation	1
			Synaptic vesicle cycle	1
			Neurotrophin signaling pathway	1
	Sensory system	4
			Phototransduction	1
			Phototransduction - fly	1
			Olfactory transduction	1
			Inflammatory mediator regulation of TRP channels	1
	Aging	1
			Longevity regulating pathway - mammal	1
	Environmental adaptation	4
			Circadian entrainment	1
			Plant-pathogen interaction	3
