# Supplementary material for: Transcriptome sequencing of Crucihimalaya himalaica (Brassicaceae) reveals how Arabidopsis close relative adapt to the Qinghai-Tibet Plateau
Source: Sci Rep. 2016 Feb 24;6:21729. doi: 10.1038/srep21729 (PMC4764839; doi:10.1038/srep21729)
Supplement: Supplementary Table S5 [file srep21729-s5.xls]

## Sheet: S5
Transcriptome sequencing of Crucihimalaya himalaica (Brassicaceae) reveals how Arabidopsis relatives adapt to Qinghai-Tibet Plateau
Qin Qiao 1, Qia Wang 2, Xi Han 2, Yanlong Guan 2, Hang Sun 2, Yang Zhong 3, Jinling Huang 4, Ticao Zhang 2*
Table S5 GO categories of extremely significant PSGs in C. himalaica.
GO terms	Ontology	Description	Number	p-value	FDR
GO:0006259	P	DNA metabolic process	41	1e-09	3.7e-06
GO:0006974	P	response to DNA damage stimulus	25	7.5e-09	1.2e-05
GO:0006807	P	nitrogen compound metabolic process	150	1.2e-08	1.2e-05
GO:0006139	P	nucleobase, nucleoside, nucleotide and nucleic acid metabolic process	132	1.4e-08	1.2e-05
GO:0006281	P	DNA repair	21	2.2e-07	0.00016
GO:0009314	P	response to radiation	48	4.3e-07	0.00026
GO:0009416	P	response to light stimulus	43	5.8e-06	0.003
GO:0009628	P	response to abiotic stimulus	76	6.8e-06	0.0031
GO:0051171	P	regulation of nitrogen compound metabolic process	73	8.9e-06	0.0035
GO:0048573	P	photoperiodism, flowering	13	1.1e-05	0.004
GO:0019219	P	regulation of nucleobase, nucleoside, nucleotide and nucleic acid metabolic process	72	1.2e-05	0.004
GO:0009648	P	photoperiodism	13	1.7e-05	0.0046
GO:0007049	P	cell cycle	32	1.6e-05	0.0046
GO:0060255	P	regulation of macromolecule metabolic process	78	2.4e-05	0.0061
GO:0019222	P	regulation of metabolic process	85	3.1e-05	0.0073
GO:0080090	P	regulation of primary metabolic process	76	3.3e-05	0.0073
GO:0031323	P	regulation of cellular metabolic process	79	4.3e-05	0.0092
GO:0006310	P	DNA recombination	15	6e-05	0.012
GO:0010556	P	regulation of macromolecule biosynthetic process	68	0.00011	0.022
GO:0050794	P	regulation of cellular process	110	0.00015	0.026
GO:0016070	P	RNA metabolic process	93	0.00015	0.026
GO:0050789	P	regulation of biological process	122	0.00018	0.03
GO:0060249	P	anatomical structure homeostasis	7	0.00021	0.033
GO:0051052	P	regulation of DNA metabolic process	12	0.00025	0.037
GO:0009889	P	regulation of biosynthetic process	69	0.00032	0.045
GO:0031326	P	regulation of cellular biosynthetic process	69	0.00031	0.045
GO:0006260	P	DNA replication	16	0.00036	0.048
GO:0050896	P	response to stimulus	140	0.0004	0.05
GO:0003677	F	DNA binding	64	0.00034	0.03
GO:0003690	F	double-stranded DNA binding	6	0.00015	0.03
GO:0043566	F	structure-specific DNA binding	7	0.00037	0.03
GO:0003684	F	damaged DNA binding	5	0.00032	0.03
